# Supplementary material for: Whole-Gene Deletions of FZD4 Cause Familial Exudative Vitreoretinopathy
Source: Genes (Basel). 2021 Jun 27;12(7):980. doi: 10.3390/genes12070980 (PMC8306649; doi:10.3390/genes12070980)
Supplement: Supplementary file 1 [file genes-12-00980-s001.zip]

Archive with 1 entries (1 files):
- genes-1244356-supplementary.xlsx
