# Supplementary material for: Whole-Gene Deletions of FZD4 Cause Familial Exudative Vitreoretinopathy
Source: Genes (Basel). 2021 Jun 27;12(7):980. doi: 10.3390/genes12070980 (PMC8306649; doi:10.3390/genes12070980)
Supplement: Supplementary file 1 [file genes-12-00980-s001.zip › genes-1244356-supplementary.xlsx]

## Sheet: Sheet1
Supplementary table S1. MLPA probes of FZD4.
Length (nt)	SALSA MLPA probe	FZD4 Exon	Ligation site NM_012193.3	5' half of the probe	3' half of the probe
		Start codon	314-316 (exon 1)
454	13209-L14530	Exon 1	385-386	GTCGGTCTCAGTCTGGGGTTGCTC	CTGCAGTTGCTGCTGCTCCTGGGGCCGG
166	13204-L14525	Exon 1	556-557	GACGCCGAGCTGCAGCTGACAACT	TTCACACCGCTCATCCAGTACGGCTGCTCCAGCC
337	13205-L14526	Exon 2	715-716	GCTGTGAACCCGTCCTGAAGGAA	TTTGGATTTGCCTGGCCAGAGAGTCTGAACTGCAG
		Stop codon	1925-1927 (exon 2)
